# Supplementary material for: A portfolio selection model based on the knapsack problem under uncertainty
Source: PLoS One. 2019 May 1;14(5):e0213652. doi: 10.1371/journal.pone.0213652 (PMC6493714; doi:10.1371/journal.pone.0213652)
Supplement: S1 Appendix — Data related to the article. (XLSX) [file pone.0213652.s009.xlsx]

## Sheet: Sheet1
BA	High	Low	Close		GE	High	Low	Close		MMM	High	Low	Close		PG	High	Low	Close		KO	High	Low	Close		AAPL	High	Low	Close		AXP	High	Low	Close		UTX	High	Low	Close		CVX	High	Low	Close		JNJ	High	Low	Close
	122.86	119.81	122.52			25.75	24.23	25.55			123.45	120.71	122.84			79.57	77.98	79.41			38.78	38.01	38.78			72.7514	71.3829	72.6986			80.68	77.8	80.52			108.44	105.98	107.74			119.85	118.67	119.65			92.05	90.77	91.63
	131.43	121.06	131.19			26.35	25.64	25.88			124.96	122.5	124.42			81.25	78.44	80			39.37	38.6	39.03			76.1757	72.5757	75.1371			82.67	80.01	82.61			108.56	105.07	107.52			121.22	119.31	120.59			92.99	90.77	92.09
	133.5	128.64	133.03			26.64	25.76	26.54			126.93	123.8	125.9			82.62	79.95	81.15			39.96	38.99	39.61			77.0357	73.5057	74.29			83.83	81.69	82.16			107.73	105.68	107.51			122.01	117	118.01			93.58	91.92	93.37
	134.58	130.59	133.49			27.19	26.26	27.05			128.02	124.86	127.99			83.1	80.85	82.51			40.25	39.22	40.05			75.5557	73.1971	74.3657			82.64	80.88	81.78			109.27	106.71	108.55			121.88	117.07	121.19			94.1	92.28	94.05
	136.57	131.1	136.08			27.43	26.75	27.2			130.12	127.25	129.85			84.92	82.02	84.84			40.44	39.62	40.22			75.6114	73.4871	74.9986			83.26	80.22	82.8			109	106.02	108.59			121.5	119.13	120.06			94.64	92.32	94.39
	142	131.2	135.97			27.5	26.76	27.08			132.55	128.55	131.02			85	84.18	84.95			40.49	39.92	40.43			75.3129	73.3814	74.2571			84	81.96	83.85			110.33	108.6	110.2			124.19	120.07	124.03			95.75	94	95.25
	136.3	130.58	134.25			27.17	26.63	26.66			134.16	130.94	133.51			85.82	84.02	84.22			40.88	39.69	40.19			79.7614	74.4286	79.4386			86.19	84.08	85.8			111.9	110.09	110.86			124.1	121.64	122.44			95.99	94.43	94.66
	135.75	130.55	135.18			26.98	26.2	26.94			132	125.15	128.61			84.53	82.3	84.52			40.5	39.75	40.46			82.1629	78.6886	80.0029			86.53	83.76	85.93			111.4	107.99	111.12			123.06	120.71	122.29			94.66	92.66	94.44
	135.95	131.9	133.83			27.39	26.48	26.84			129.66	125.98	126.43			84.94	81.56	82.37			40.5	39.18	39.23			81.5671	79.0957	79.2043			86.4	83.21	83.68			111.61	105.9	107.35			123.94	119.38	119.9			94.79	91.07	91.35
	138.1	132.84	136.67			27.47	26.83	27.36			138.09	126.47	136.72			83.07	80.48	81.84			40.19	38.87	40.04			80.3771	76.9714	78.4314			87.78	83.55	87.57			111.13	106.95	110.66			123.79	118.25	122.78			92.75	89.77	92.09
	138.88	136.14	136.9			27.96	27.27	27.83			139.4	136.32	139.35			82.48	81.01	82.01			40.79	39.87	40.66			81.6971	79.9286	80.0129			89.51	87.94	89.19			113.04	110.57	112.8			125.65	122.63	125.23			92.96	91.76	92.35
	138.5	135.51	137.62			28.09	27.41	27.48			140.43	137.61	138.45			82.05	80.19	80.45			41.39	40.35	40.46			80.1829	77.2043	77.2829			91.08	88.63	89.74			113.94	112.1	112.9			125.21	123.71	124.35			92.3	91.01	91.85
	142.8	137.8	141.9			27.73	26.86	26.96			139.29	135.68	136.18			81.58	80.03	80.3			40.72	39.52	40.13			78.1229	75.8729	76.1343			90.7	88.07	88.55			114.71	112.16	113.83			125.32	120.37	121.01			95.38	91.87	94.74
	142.14	137.8	140.46			27.4	26.28	26.58			138.82	134.57	137.31			81.18	79.69	79.88			40.13	39.28	39.28			80.0286	75.6971	77.2386			93.62	86.07	90.97			114.47	112.12	114.21			120.9	118.19	119.29			95.27	94.06	95.06
	144.57	136.32	136.65			26.74	24.95	24.95			138.95	130.22	130.22			81.7	78.12	79.18			40.09	38.82	38.84			79.6129	77.2029	78.01			92.71	86.66	86.95			118.2	111.77	111.8			120.89	116.26	116.29			95.1	90.61	90.61
	138.46	123.08	125.26			25.62	24.9	25.13			131.27	126.42	128.19			79.52	75.26	76.62			39.08	37.72	37.82			79.2571	70.5071	71.5143			87.77	84.91	85.02			115.27	111.57	114.02			117.25	111.11	111.63			90.76	88.15	88.47
	127.21	118.77	127.02			25.28	24.32	25.19			130.39	123.61	130.33			77.39	75.4	77.31			38.94	37.1	37.95			74.7043	71.3286	74.24			87.17	82.63	87			114.74	107	110.73			112.46	109.27	112.05			90.04	86.09	90.04
	130.69	126.35	130.16			25.85	24.93	25.74			132.19	128.66	132.12			79.75	77	79.4			39.02	37.84	38.93			77.9971	74	77.7129			89.27	87.5	89			114.14	110.33	113.87			113.87	111.08	113.48			92.99	89.8	92.76
	130.94	127.51	128.28			26.04	24.94	24.94			132.75	130.05	131.57			79.63	77.5	77.97			38.11	36.89	37.18			78.7414	74.9429	75.0357			90.32	88.12	88.75			116.08	112.96	115.38			115.33	112.47	112.68			92.85	91.31	91.52
	130.8	126.21	128.92			25.69	24.96	25.47			135.2	131.44	134.73			78.91	77.4	78.66			38.39	37.22	38.2			76.1071	73.6571	75.1771			92.14	88.79	91.28			117.91	115.3	117.02			116.74	113.05	115.33			92.64	90.66	92.12
	131	126.52	128.54			26.35	24.92	26.13			135	131.58	134.11			78.72	77.35	78.38			38.61	37.85	38.55			76.3929	74.6871	75.7771			94.35	89.16	93.86			118.42	115.45	118.31			116.27	114.01	115.08			93.65	90.83	93.32
	127.28	121.63	123.11			26.13	25.09	25.11			134.08	129.7	129.83			79.76	78.2	78.98			38.84	37.88	38.17			77.0943	74.7143	74.9557			93.88	89.64	90.17			118.4	112.32	112.6			116.36	113.68	114.1			94.2	92.46	92.81
	125.82	121.37	122.58			25.83	25.11	25.4			134.24	130.58	133.12			80.08	77.88	77.88			38.83	37.95	38.44			76.6057	75.0286	76.1243			93.72	90.23	91.52			117.6	112.84	114.57			118	114.13	115.63			95.93	92.92	95.93
	125.32	121.8	124.46			26.02	25.2	25.88			134.97	131.88	134.2			80.43	78.47	79.76			39.03	38.21	38.95			78.4286	76.3214	76.6943			91.9	89.27	90.46			116.29	112.93	114.81			118.55	115.65	118.5			98.47	94.54	97.44
	129.92	124.8	127.38			26.4	25.75	26.02			137.77	134.58	135.86			80.84	79.55	79.77			39.03	38.04	38.22			77.64	75.7971	75.9743			91.94	89.07	89.17			120.49	115.28	118.18			119.79	118.49	118.8			99.38	97.37	98.42
	128.18	121.92	122.07			26.11	25.43	25.43			136.43	132.39	132.39			82.24	79.93	80.76			39.4	38.26	38.63			76.0343	73.8771	74.23			89.43	83.99	84.54			118.66	113.54	113.93			119.25	116.5	117.03			99.36	96.05	96.87
	128.37	122.13	127.92			26.76	25.43	26.56			138.25	132.02	137.73			81.89	80.51	81.76			40.72	38.4	40.72			75.3943	73.0471	74.9914			87.92	84.04	86.22			119.29	113.93	118.57			123.85	117.34	123.68			99.71	96.25	98.96
	131.5	127.37	128.66			26.8	26.23	26.6			139.52	135	136.56			81.81	79.38	81.41			41.01	40.35	41.01			81.7129	74.8514	81.7057			87.98	86.16	87.03			120.66	116.89	117.21			124.96	123.05	123.99			100.75	98.67	99.79
	130.4	125.8	129.94			26.9	26.53	26.68			141.83	135.97	140.12			82.98	81.51	81.92			41.28	40.26	40.95			85.6329	81.7929	84.6543			87.95	85.85	86.93			118.83	115.85	116.52			127.27	123.58	124.72			101.98	98.88	99.31
	132.38	128.95	131.1			26.69	26.19	26.42			142.12	138.65	141.34			82.8	81.12	82.39			40.97	40.45	40.87			86.3443	82.9043	83.6486			89.28	85.75	88.84			118.09	115.51	116.99			126.78	124.34	125.03			101.25	99.04	100.91
	133.97	130.03	130.81			26.96	26.32	26.67			143.37	139.91	141.13			82.71	80	80.33			41.22	40.44	40.89			85.3614	83.6286	85.3586			90	86.9	87.5			119.19	114.48	114.58			126.78	122.89	123.18			101.49	100.14	100.58
	132.58	129.07	132.41			26.69	26.15	26.51			142	139.77	141.14			80.85	79.54	80.52			40.93	40.42	40.58			87.8186	85.3329	87.7329			88.86	86.86	88.78			115.66	112.6	115.54			124.41	122.24	123.37			101.2	99.96	100.98
	135.44	132.87	135.25			26.79	26.45	26.79			142.67	141.06	142.55			80.85	80.02	80.79			40.92	40.48	40.91			92.0243	87.9471	90.4286			91.68	89.35	91.5			116.79	115.65	116.22			123.99	121.65	122.79			101.54	100.12	101.46
	138.25	134.59	138.25			27.24	26.45	27.18			144.64	141.61	144.64			80.67	79.6	80.03			41.06	40.63	40.99			93.0371	88.9286	92.2243			94.94	91.27	94.91			118.9	116.2	118.9			124.7	121.72	124.19			103.36	101.01	103.18
	138.39	131.55	132.29			27.53	26.88	27.04			145.53	142.78	143.36			80.3	79.5	79.64			41.15	40.25	40.37			95.05	90.88	91.28			95.88	94.36	94.85			120.19	116.3	116.79			127.26	123.88	127.26			104.15	102.17	102.53
	134.08	131.03	132.1			27.04	26.66	26.97			145.3	142.6	145.16			80.57	79.11	79.93			41.88	40.15	41.69			92.75	90.9	90.91			96.04	93.84	95.54			118.28	115.93	117.99			132.4	127.14	132.34			105.48	101.38	105.27
	132.53	126.28	128.54			27.06	26.2	26.43			145.3	142.56	143.69			80.06	78.52	79.02			42.29	41.33	42.19			92	89.65	91.98			95.75	93.54	94.93			117.93	115.06	116.58			133.57	129.3	130.36			105.97	104.23	104.99
	128.62	126.2	128.51			26.89	26.22	26.86			145.73	143.06	145.41			80.14	78.43	79.98			42.49	41.82	42.23			94.1	92.09	94.03			96.24	94.55	95.84			116.47	114.7	115.53			131.59	129.37	131.19			106.25	104.52	105.42
	129.5	125.12	128.09			26.84	26.1	26.55			145.58	143.24	144.31			81.91	79.66	81.16			42.29	41.55	41.97			96.8	93.52	95.22			95.66	93.16	94.47			115.8	112.44	114.13			131.69	128.03	128.47			106.74	104.52	105.1
	130.58	125.79	127.64			27.15	26.25	26.46			146.25	143.45	144.83			81.74	80.16	80.55			42.47	41.83	42.43			97.1	92.57	94.43			95.58	92.91	93.53			116.25	112.72	113.57			131.5	128.38	130.39			105.49	100.26	101.8
	130.01	122.41	123.2			26.33	25.72	25.79			146.43	143.65	145.12			80.58	79.37	79.56			42.57	40.61	41			97.88	93.72	97.67			94.06	91.58	91.93			114	108.43	108.88			135.1	130.01	133.57			102.93	101.02	102.11
	124.56	119.64	120.38			25.79	24.75	25.35			146.27	139.08	140.11			80.67	77.29	79.65			41	39.06	39.29			99.44	94.81	96.13			92.32	85.75	86.47			109.25	104.25	104.75			133.8	126.36	127.9			102.85	98.8	99.9
	121.98	117.87	120.63			25.7	24.95	25.66			141.12	138.43	140.85			81.3	78.66	80.95			40.01	39.1	39.45			96.58	93.28	94.74			87.51	85.89	87.47			105.98	103.14	105.96			128.36	124.58	127.86			101.19	99.32	101.08
	124.69	120.01	123.16			26	25.51	25.64			142.98	140.43	141.92			82.23	81.03	81.78			41.15	39.52	40.88			98.19	94.84	97.98			88.16	86.23	86.6			106.85	104.77	105.63			128.67	125.68	126.1			102.44	100.31	101.17
	127.8	123.57	127.46			26.45	25.85	26.15			145.01	142.59	144.13			83.66	81.81	83.39			41.69	40.79	41.12			101.47	97.98	101.32			89.51	86.98	88.88			110.22	106.48	109.39			128.18	125.63	127.11			104.42	101.75	103.1
	129.13	126.05	126.8			26.29	25.9	25.98			145.39	143.02	144			83.83	82.6	83.11			41.75	41.12	41.72			102.9	100.7	102.5			90.22	88.61	89.55			110.34	107.71	107.98			129.53	127.38	129.45			103.81	102.71	103.73
	126.75	124.1	124.69			26.13	25.77	26.1			144.72	143.15	144.2			83.8	82.71	83.77			42.17	41.31	41.84			103.74	97.79	98.97			90.49	89.02	89.61			110	107.72	108.7			129.38	126.16	127.4			104.42	103.02	104.42
	128.68	125.9	126.95			26.27	25.8	25.87			145.45	143.5	143.94			83.96	82.83	83.26			42.19	41.36	41.46			103.08	96.14	101.66			89.83	87.44	87.64			109.22	107.95	108.35			126.75	122.21	122.66			105.34	103.55	104.58
	129.7	125.69	129.35			26.4	25.75	26.29			147.87	143.59	146.69			84.77	83.14	84.47			42.35	41.18	42.05			103.05	98.89	100.96			90.68	86.88	89.7			109.2	107.29	108.45			125.7	122.06	124.8			108.37	104.3	107.99
	129.87	126.96	128.69			26.27	25.43	25.63			147	140.98	142.42			85.4	83.86	84.58			42.34	41.71	42.2			102.94	97.72	100.75			90.09	86.76	88.37			108.46	104.25	105.24			124.92	120.02	121.47			108.77	106.2	107.1
	129.53	123.84	126.36			25.7	25.01	25.4			142.9	137.95	140.17			84.47	82.88	83.79			43.07	41.88	43			101.54	98.04	99.62			88.32	85.06	87.16			106.21	102.45	104.42			120.74	116.13	117.71			107.21	103.25	105.13
	127.19	121.5	121.5			25.63	24.21	24.27			141.5	133.82	133.83			85.28	83.12	84.69			44.87	42.97	44.47			102.38	98.31	100.73			87.98	84.99	84.99			105.54	99.25	99.94			119.05	112.88	113.89			106	101.23	101.23
	123.87	116.32	123.24			25.25	23.69	24.82			137.85	130.6	137.4			84.47	81.57	83.27			44.63	42.31	42.88			101.78	95.18	97.67			85.25	78.41	82.58			101.98	97.3	101.53			114.59	106.65	111.8			101.46	95.1	98.7
	128	121.06	122.24			25.69	24.71	25.64			148.79	136.76	148.59			85.97	82.3	85.16			43.47	40.1	41.03			105.49	98.22	105.22			86.43	82.63	86.4			104.15	100.68	103.82			117.32	110.97	115.91			103.29	98.32	103.13
	125.89	121.26	124.91			25.93	25.32	25.81			154.44	147.34	153.77			87.36	84.83	87.27			41.89	40.51	41.88			108.04	104.7	108			90.6	85.76	89.95			107.95	103.49	107			120.17	113.46	119.95			108.18	103.04	107.78
	126.71	123.37	124.45			26.51	25.48	26.41			156.68	152.98	156.55			89.49	86.2	89.13			42.62	41.59	42.32			110.3	107.72	109.01			92.48	90.22	92.26			109.08	106.03	109.08			119.97	114.8	118.8			109.32	106.75	108.2
	129.78	123.8	128.86			26.67	26.24	26.46			159.07	156.05	158.85			89.88	87.93	88.11			43.08	42.09	42.73			114.19	108.4	114.18			92.59	90.35	90.67			109.23	107.36	107.45			119.67	115.42	116.32			109.49	107.2	108.16
	133.36	127.55	132.78			27.1	26.42	26.99			160.86	157.84	160.16			89.43	87.37	88.6			44.74	42.73	44.5			117.57	113.3	116.47			91.68	89.65	90.39			110.61	107.15	110.3			118.91	115.07	118.58			109.06	107.61	107.86
	135.78	133.44	134.36			27.09	26.44	26.49			160.82	157.5	160.09			90.56	87.86	90.43			45	43.97	44.83			119.75	116.62	118.93			92.55	90.21	92.42			112.26	108.41	110.08			118.58	108.43	108.87			108.82	106.6	108.25
	134.4	130.92	132.21			26.47	25.85	26.01			162.92	157.86	162.27			91.17	89.21	90.38			44.77	43.2	43.53			119.25	111.27	115			93.12	91.05	92.65			111.65	108.7	111.29			114.82	108.68	110.87			108.99	107.22	108.51
	132.07	120.58	120.77			26.09	24.86	24.89			162.8	157.12	157.12			91.28	89.53	89.55			43.63	40.87	40.91			114.85	109.35	109.73			94.62	90.94	91			115.03	110.1	112.15			109.94	102.37	102.38			108.88	104.39	104.43
	127.42	120.6	126.23			25.7	24.06	25.62			166.09	155.59	165.48			92.73	88.38	92.05			42.79	39.8	41.95			113.24	106.26	111.78			93.91	88.19	92.9			117.19	111.33	115.59			112.96	100.15	112.93			107.39	102.5	105.55
	132.33	126.73	131.63			26	25.56	25.78			168.16	166.14	166.26			93.89	92	93.46			43.3	42.09	42.96			114.52	111.97	113.99			94.8	92.83	94.29			118.02	115.28	117.24			114.45	111.07	113.25			106.91	103.92	105.06
	132.73	129.09	129.95			25.85	24.87	25.06			167.17	162.73	164.06			93.43	89.92	90.44			43.06	41.8	42.14			114.77	107.35	109.33			94.89	92.14	93.02			117.34	113.8	115.04			114.38	110.85	112.58			106.11	104.13	104.52
	132.26	126.18	131.54			25.01	23.93	24.03			164	157.74	161.62			91.23	89.26	90.25			43.57	42.08	43.03			113.25	104.63	112.01			92.78	87.94	90.42			115.46	110.23	114.02			111.2	106.48	108.21			106.5	102.94	104.94
	133.91	128.95	130.78			24.33	23.41	23.59			164.38	158.5	162			91.5	89.34	91.25			43.24	42.07	42.53			112.8	105.2	105.99			91.14	84.55	86.04			116.84	112.62	116.15			107.66	101.83	105.12			106.33	101.95	104.04
	136.21	129.45	134.62			24.89	23.55	24.48			165.99	160.06	164.02			91.79	89.63	90.08			43.83	42.61	43.31			113.75	106.5	112.98			87.72	83.5	84.13			120.95	115.9	119.98			109.12	103.81	106.85			103.83	100.26	102.2
	148.25	130.74	145.37			24.74	23.78	23.89			166.57	160.94	162.3			89.95	84.25	84.29			43.23	41.11	41.17			120	109.03	117.16			84.3	80.56	80.69			120.36	114.47	114.78			109.35	98.88	102.53			102.93	100.09	100.14
	148.89	143.05	148			24.75	23.9	24.52			167.68	160.89	166.07			86.78	83.68	85.61			42.09	40.9	41.45			120.51	116.08	118.93			86.01	80.85	85.01			121.02	114.05	119.81			110.46	102.97	109.61			102.56	99.38	101.1
	149.84	145.63	149.73			25.17	24.45	25.15			166.62	163.47	165.94			86.2	84.59	85.9			43.03	41.04	41.99			127.48	118.43	127.08			86.18	77.72	78.08			121.38	117.97	121.25			112.84	108.09	112.78			101.06	97.15	99.62
	158.83	148.52	158.31			25.29	24.8	25.21			168.27	165.09	168.12			86.39	84.19	84.87			42.24	41.47	41.97			129.5	126.92	129.5			80.27	77.12	79.83			124.45	120.57	124.11			112.93	107.24	108.6			100.94	99.11	100.26
	155.92	150.45	150.85			26.27	25.09	25.99			169.98	167.7	168.65			85.8	84.57	85.13			43.66	41.69	43.3			133.6	126.61	128.46			83.47	79.47	81.59			124.33	121.79	121.91			108.78	106.57	106.68			103.33	99.8	102.51
	156.91	150.75	153.12			26.12	25.33	25.42			170.5	164.01	164.36			85.44	82.37	82.66			43.3	41.33	41.52			130.28	125.76	126.6			82.21	80.06	80.31			123.5	118.88	119.43			106.34	103.17	103.55			103.41	99.88	100.11
	155.61	149.79	151.57			25.7	24.81	25.04			166.78	161.66	162.74			83.21	80.81	81.83			41.55	39.61	39.91			129.57	121.63	123.59			82	78.87	80.6			122.19	117.34	118.74			105.63	100.66	101.62			100.92	98.22	99.21
	155.99	152.11	154.5			25.85	24.96	25.4			167.13	162.05	166.49			84.79	81.99	84.74			40.79	39.8	40.65			129.25	122.87	125.9			83.06	80.27	82.7			120.6	117.25	119.46			107.26	101	107.03			102.9	99.13	102.4
	154.98	145.96	148.85			25.74	24.67	24.86			167.65	161.21	163.5			85.11	81.95	82.31			40.99	39.97	40.08			128.04	122.6	123.25			83.54	77.71	77.97			120.18	115.02	116.9			107.69	103.67	104.28			103.35	99.56	100.34
	153.17	146.82	149.28			25.2	24.57	24.94			166.77	161.9	162.8			82.95	81.45	82.43			40.9	39.94	40.68			126.49	123.1	125.32			79.77	77.62	79.7			119.23	115.36	117.13			107.21	104.08	105.28			101.86	98.61	99.64
	154.96	148	154.38			28.68	24.79	28.51			167.7	161.4	167.07			83.63	81.51	83.35			41.61	40.59	40.88			128.12	124.33	127.1			80.1	78.26	79.59			118.94	115.93	118.46			109.09	105.22	106.91			102.14	98.04	102.06
	155.5	149.44	149.6			28.19	26.92	27.25			167.36	161.13	161.71			84.2	82.03	82.53			40.97	40.1	40.3			128.57	124.46	124.75			81.17	76.53	77.32			118.78	114.86	115.11			110.94	106.44	109.11			101.98	99.11	99.58
	154.09	148.02	148.4			27.44	26.55	26.8			165.7	157.85	158.99			83.98	80.9	81			41.57	40.41	40.89			130.63	125.17	130.28			78.65	76.96	77.99			119	115.73	116.16			111.71	109.03	109.87			101.53	99.91	101.08
	149	142.75	144.67			27.35	26.64	27.31			160.07	156.01	157.68			81.2	79.07	80.29			41.15	40.28	40.91			134.54	124.58	128.95			77.96	76.94	77.68			116.87	113.29	115.44			112.2	108.34	109.04			101.6	98.77	100.13
	145.94	140.43	145.46			27.61	26.61	27.36			161.4	156.55	160.6			81.21	79.52	80.96			41.17	40.39	40.98			130.57	123.36	127.62			79.64	77.39	78.98			118.85	114.27	118.43			109.93	106.69	108.65			101.67	98.66	101.47
	148.3	144.01	146.88			27.44	26.75	27.27			163.77	158.01	163.3			81.12	79.36	81.05			41.69	40.52	41.52			129.49	124.82	128.77			81.16	78.44	80.22			119.39	116.02	118.49			109.3	106.94	108.03			102.32	100.28	102.3
	147.77	144.8	144.81			27.79	27.2	27.68			163.59	160.66	160.98			81.13	79.84	79.95			41.59	41.04	41.21			132.97	128.36	132.54			81.6	79.78	81.25			119.66	118.4	118.62			107.51	104.76	104.89			104.48	101.33	101.35
	145.29	140.32	140.52			27.63	27.27	27.27			161.32	158.74	159.08			80.07	78.19	78.39			41.3	40.74	40.96			132.91	129.12	130.28			81.46	79.58	79.72			118.62	116.41	117.17			104.44	102.38	103			101.7	99.83	100.14
	145.06	140.05	140.73			27.62	27.07	27.29			160.5	156.97	157.08			79.07	77.37	77.43			41.41	40.08	40.1			131.39	128.36	128.65			81.27	78.95	79.39			119.12	116.18	117			103.75	100.98	101.59			100.6	98.2	98.59
	143.98	139.9	142.8			27.68	27.17	27.39			160.36	156.3	158.04			79.93	77.1	78.87			40.54	39.84	39.96			130.18	125.62	127.17			80.77	78.8	79.53			118.4	116.02	117.6			102.58	99.63	99.87			99.8	97.8	98.35
	146.53	141.28	145.13			27.41	27	27.24			160.24	155.37	158.95			81.22	77.93	80.54			40.74	39.57	40.4			128.31	125.71	126.6			80.9	78.82	80.19			116.56	113.98	114.89			101.17	98.81	99.47			100.55	97.01	99.86
	146.45	141.89	142.48			27.6	26.91	27.09			160.87	155.92	157.09			81.18	79.28	79.34			40.81	40	40			129.8	126.51	126.75			81.92	79.83	79.88			115.78	113.05	113.52			100.68	97.81	98.6			100.84	99.07	99.64
	141.52	138.44	140.21			26.97	26.47	26.78			156.44	153.92	155.38			80.35	78.12	79.93			39.98	39.12	39.49			126.94	124.48	126.44			79.35	77.65	78.21			113.03	109.22	109.56			97.96	95.55	95.87			99.35	97.3	98.44
	145.19	139	144.48			26.64	25.88	26.27			155.86	152.7	154.95			82	79.5	80.95			40.58	39.22	40.39			126.23	119.22	123.28			77.85	75.75	77.31			111.28	107.95	110.18			95.56	93.26	94.41			99.89	96.64	99.53
	148.8	145.6	146.84			27.33	26.24	27.24			157.94	155.65	156.69			82.55	81.34	82.24			41.6	40.49	41.25			129.62	124.32	129.62			79.36	77.77	79.22			112.36	110.6	110.74			95.79	92.9	93.15			101.36	98.55	100.08
	149.18	143.98	144.06			27.21	25.67	25.75			157.65	148.7	149.33			82.35	80.14	80.29			41.59	40.41	40.44			132.97	121.99	124.5			79.63	75.68	75.9			111.01	99.26	99.31			94.33	90.35	90.6			100.81	99.05	99.15
	144.92	139.51	144.17			26.29	25.52	26.1			152.81	147.7	151.34			80.99	76.66	76.7			41.22	40.16	41.08			123.91	120.91	121.3			76.67	74.3	76.06			101.49	97.59	100.31			93.81	88.01	88.48			100.98	97.92	100.21
	145.6	141.7	142.42			26.33	25.6	25.79			153.24	148.16	148.89			77.09	75.25	75.48			42.25	40.84	41.77			122.57	112.1	115.52			80.22	74.34	79.72			100.31	98	98.29			87.33	82.89	83.75			101	98.16	98.85
	146.77	139.86	145.09			26.3	25.35	26.08			151.4	146.07	148.28			76.51	75.34	75.62			41.99	40.85	41.25			119.99	109.63	115.96			81.65	79.5	80.91			99.79	96.65	98.7			87.11	83.6	85.99			100.06	97.41	98.81
	145.21	131.46	131.71			26.24	24.56	24.59			149.31	141.92	142.09			75.81	71.83	71.84			41.53	39.51	39.53			117.65	105.65	105.76			81.66	77.03	77.03			100.02	92.92	93.01			84.51	75.71	75.76			100.12	95.51	95.56
	135.5	115.14	133.24			25.17	19.37	25.16			144.95	134	144.21			72.23	65.02	71.21			39.47	36.56	39.45			113.31	92	113.29			77.18	71.71	76.65			93.75	87.17	93.24			81.2	69.58	80.43			96.4	81.79	95.17
	132.7	126.94	129.76			24.98	23.68	24			143.83	137.94	139.84			71	68.5	68.76			39.45	38.38	38.52			114.53	107.36	109.27			77.26	73.57	74.08			92.62	89.28	90.68			81.08	76.45	76.67			95.17	90.57	91.31
	136.25	132	134.67			25.22	24.27	24.95			145.35	139.77	141.26			70.54	67.73	68.42			39.21	37.84	38.13			114.21	109.77	114.21			76.51	74.79	75.5			93.84	90.89	92.33			78.2	74.31	75.79			95.16	91.62	92.93
	139.91	133.73	136.09			26.03	24.6	24.8			145.55	139.21	139.62			71.27	67.33	69.94			39.61	37.85	38.98			116.89	111.87	113.45			78.4	74.78	75.95			94.92	90.53	91.07			80.47	74.96	77.74			96.19	92.51	93.39
	137.45	127.18	131.01			25.45	24.6	24.92			141.08	135.39	139.56			73.38	69.74	72.67			40.08	38.51	39.62			116.69	112.37	114.71			77.32	73.85	75.1			92.17	85.5	87.3			78.73	75.1	77.7			94.6	90.76	91
	132.59	127.47	132.56			25.49	24.26	25.47			143.3	138.3	143.2			73.06	71.29	72.42			40.47	39.33	40.39			114.57	107.31	110.38			74.7	72.5	74.41			89.89	86.29	89.77			81.55	75.28	81.55			94.47	89.9	93.93
	140.24	131.35	139.7			28.2	26.22	28.07			150.65	143.63	149.9			74.91	72.5	74.48			42.12	40.43	42.02			112.28	108.21	112.12			77.85	75.04	77.33			95.94	90.22	95.37			90.4	82.35	89.57			95.96	92.58	95.37
	141.07	133.58	137.6			29.19	27.48	28.98			150.56	147.48	148.7			75.04	73.66	74.9			42.29	41.54	42.02			112.75	109.56	111.04			77.5	75.94	77.21			95.47	91.76	93			91.66	87.29	91.29			98.31	94.12	98.24
	147.75	136.39	146.7			29.83	28.7	29.51			157.19	147.13	155.79			78.45	73.5	77.03			43.85	41.71	42.79			119.23	110.11	119.08			77.61	71.39	74.59			100.9	91.21	100.62			91.93	89.14	91.24			100.88	97.07	100.31
	149.6	145.14	148.07			29.66	28.91	28.92			158.68	155.08	157.21			77.9	75.69	76.38			42.9	42.21	42.35			121.22	113.99	119.5			74.97	73.06	73.26			100.98	98.17	98.41			91.98	86.74	90.88			102.12	99.49	101.03
	149.47	146.01	147.94			29.95	28.88	29.92			160.09	157.34	159.26			77.42	74.69	75.57			42.39	41.61	41.96			123.82	119.61	121.06			74.85	73.27	74.3			101.04	98.35	100.8			98.64	90.48	94.03			102.49	100.84	101.92
	147.48	141.59	142.59			30.9	29.38	30.28			159.49	155.6	155.65			76.43	73.95	73.96			42.2	41.34	41.38			121.81	112.27	112.34			74.26	71.1	71.2			100.84	96.39	96.48			94.45	88.19	88.68			102.36	99.74	99.88
	150.59	142.33	149.4			30.99	29.77	30.66			159.84	155.61	158.95			76.96	74.01	75.82			43.58	41.39	42.43			119.92	111	119.3			73.35	70.21	72.42			99.55	96.38	98.22			92.75	87.79	89.01			102.8	100.04	102.48
	149.7	146.68	146.95			30.87	30.19	30.36			159.77	156.89	157.99			76.74	75.4	75.7			43.6	42.53	43.15			119.73	117.12	117.81			72.74	71	71.85			98.58	96.46	96.8			92.3	88.11	90.37			103	101.79	102.37
	149.4	144.28	148.5			30.52	29.87	30.49			158.47	153.71	158.22			77.9	74.84	77.83			43.48	42.32	43.29			119.41	114.22	119.03			72.44	70.12	71.1			97.45	94.4	95.73			92.69	86.49	89.71			103	100.31	102.95
	149.5	142.27	144.62			30.93	29.91	30.26			158.69	154.42	154.83			78.99	77.11	77.78			43.44	42.14	42.27			119.86	112.85	113.18			71.09	68.48	68.86			96.25	91.63	93.3			90.46	84.25	86.44			103.49	101.43	101.68
	149.8	138.89	139.58			31.23	29.77	30.28			157.77	146.76	146.92			81.23	77.44	78.13			43.91	41.97	42.5			112.8	105.81	106.03			70.96	67.57	67.87			95.73	92.2	92.34			94	85.41	89.81			105.49	100.78	101.95
	144.07	139.7	143.53			31	30.15	30.83			151.8	146.69	151.19			80.43	78.15	79.79			43.73	42.46	43.54			109	105.57	108.03			70.51	67.99	70.16			96.6	92.69	96.3			93.95	88.21	92.05			103.91	100.85	103.72
	148	142.85	144.59			31.49	30.61	31.15			153.7	150.27	150.64			80.61	79.31	79.41			43.78	42.87	42.96			109.43	104.82	105.26			70.75	69.36	69.55			97.77	95.7	96.07			92.58	89.02	89.96			104.34	102.69	102.72
	141.7	129.8	129.99			30.84	28.34	28.45			148.32	140.22	140.49			78.96	75.67	75.97			42.63	41.41	41.51			105.85	96.43	96.96			68.18	63.08	63.63			96	90.22	90.4			90.11	81.22	82.13			101.81	97.85	98.16
	132.88	124.51	125.63			29.92	28.1	28.49			142.44	137.21	138.69			77.04	74.47	74.98			42.57	40.93	41.5			101.19	95.36	97.13			64.9	61.5	62.91			91.4	85.47	85.63			86.17	79.69	83.67			99.47	96.08	97
	127.22	119.82	124.61			28.99	27.48	28.24			140.8	134.64	139.52			77.97	74.46	77.36			42.24	40.75	42.06			101.46	93.42	101.42			64.32	54.14	55.06			87.38	83.39	86.35			85.19	75.33	83.54			98.41	94.28	96.75
	128.15	115.02	120.13			29.11	27.82	29.1			151	137.53	151			82	76.56	81.69			43.26	41.81	42.92			101.53	92.39	97.34			55.82	52.15	53.5			87.69	84.69	87.69			86.71	80.8	86.47			104.75	96.04	104.44
	124.91	117.15	122.56			29.46	27.87	28.54			154.38	146.05	153.47			81.4	79.81	81.2			43.15	42.26	42.44			97.33	93.69	94.02			54.99	52.83	53.98			88.71	84.29	87.84			86.19	79.85	82.88			104.79	99.78	100.54
	121.33	102.1	108.63			28.7	27.1	28.26			155.76	149	153.96			83	79.63	80.99			43.49	41.9	43.11			96.35	92.59	93.99			53.45	50.27	52.66			88.45	83.85	85.95			86.7	80.64	85.43			103.51	99.98	101.82
	118.23	109	115.16			29.61	28.42	29.02			157.13	154.26	156.45			82.83	80.84	81.79			43.77	43.02	43.77			98.89	94.61	96.04			55.03	52.73	54.71			89.04	85.56	88.23			89.25	83.31	86.5			104.68	101.65	104.16
	119.45	112.51	118.16			29.56	28.4	29.4			159.5	153.64	158.27			82.67	80.66	81.1			44.18	43.11	43.14			98.02	93.32	96.91			55.9	53.56	55.38			100.55	88.87	97.69			89.84	82.9	84.35			106.92	102.97	105.78
	122.23	117.5	121.07			30.59	29.12	30.46			160.29	156.82	160.07			83.74	80.21	83.49			44.15	42.92	44.11			103.75	96.65	103.01			58.65	54.81	58.29			98.87	92.07	97			88.62	83.07	87.93			107.41	105.04	106.5
	125.5	120.57	124.63			30.58	29.79	30.34			162.05	158.17	161.88			83.75	81.44	81.75			45.26	43.81	45.2			102.83	100.15	102.26			60	57.63	59.46			97.65	95.05	96.75			96.14	87.55	94.58			107.99	105.49	107.71
	134.68	123.86	133.96			31.15	30.03	30.92			165.33	159.35	165.33			83.5	80.48	83.15			45.91	44.55	45.6			106.5	101.78	105.92			61.45	58.63	61.22			100.29	95.88	99.05			97.91	92.25	97.69			108.35	106.36	107.5
	136.78	130.03	132.12			31.24	30.79	31.11			165.5	163.05	164.46			83.87	82.43	82.89			45.87	45.19	45.58			107.65	104.89	105.67			61.38	59.6	60.47			99.6	98	99.06			97.54	92.25	94.85			108.83	106.55	108.31
	132.73	125.11	126.96			32.05	31.1	31.93			167.74	163.12	167.53			83.62	81.93	83.53			46.88	45.51	46.83			110.42	104.88	109.99			61.66	59.46	61.1			101	98.08	99.97			96.69	92.94	94.26			109.56	107.69	109.19
	130.02	125.58	127.88			31.71	30.51	30.79			167.99	164.65	166.63			83.84	82.77	83.2			46.98	46.16	46.87			112.19	108.12	108.66			61.06	58.7	59.5			102.35	98.42	101.32			96.87	92.43	96.33			109.84	107.88	109.1
	131.95	126.68	131.13			31.1	30.58	31.03			169	166.57	168.78			83.43	81.54	82.3			47.13	45.68	46.1			112.39	108.66	109.85			62.84	59.28	62.14			105.43	101.11	104.57			98.27	95.15	97.23			110.4	108.65	110.18
	133.85	128.49	131.05			31.35	30.31	30.76			170.77	167.85	168.66			83.7	79.91	80.95			46.62	42.87	44.54			108.95	104.62	105.68			67.34	61.73	65.93			106.31	104.03	105.7			102.8	95.52	102.01			114.19	109.67	113.32
	137.89	129.31	134.8			31.22	30.4	30.75			168.77	164.97	167.38			81.5	79.1	80.12			44.96	44.25	44.8			105.65	92.51	93.74			66.67	64.85	65.43			107.07	103.53	104.37			104.26	100.61	102.18			113.56	111.51	112.08
	135	130.53	133.26			30.99	29.41	30.12			169.05	166.29	168.89			82.25	80.02	82.13			45.49	44.51	45.32			95.9	91.85	92.72			66.05	63.45	64.51			104.9	99.81	101.12			103.85	100.39	101.86			113.1	111.7	112.74
	135.24	131.82	132.12			30.75	29.54	29.64			171.27	167.69	168.32			82.89	81	81.23			45.9	45.17	45.35			93.77	89.47	90.52			65.36	63.77	64.12			102.68	99.96	100.27			102.42	99.08	100.74			115	112.73	113.56
	134.49	127.09	127.39			30.13	29.06	29.56			169.94	163.17	165.01			82.06	79.41	80.02			45.73	43.94	43.95			95.43	91.65	95.22			64.3	62.32	63.92			102.08	97.94	99.1			102.6	98.52	99.79			114.63	111.76	112.64
	129.9	125.88	129.22			30.32	29.41	30.12			170.77	164.52	168.89			81.77	79.85	81.43			44.96	43.94	44.78			100.73	95.67	100.35			65.76	63.56	65.52			101	98.27	100.76			102.37	99.07	102.02			113.73	112.04	113.06
	129.98	124.78	127.38			30.34	29.81	29.94			169.75	167.09	168.38			82.49	80.74	82.47			45.05	44.26	45.04			100.4	96.63	97.92			66.41	64.77	65.49			101.2	98.75	100.43			102.28	99.72	100.66			115.39	112.07	114.76
	133.82	127.45	131.14			30.5	29.93	30.04			171.93	167.88	168.56			83.34	82.02	83.2			46.01	45.08	45.99			101.89	97.55	98.83			66.6	64.71	64.97			102.4	100.51	102			104.08	100.92	101.98			117.23	114.93	117.01
	131.76	126.9	129.82			30.91	29.79	30.6			170.39	166.6	168.94			83.61	82.27	83.13			45.67	44.38	44.79			99.12	95.3	95.33			64.89	60.38	61.86			102.4	99.35	101.2			103.1	98.77	101.57			117.74	115.01	115.48
	134.55	126.21	126.52			31.32	29.75	29.82			174.15	168.4	169.12			84.21	81.99	82.26			45.33	43.82	43.93			96.89	92.65	93.4			63.41	60	60.06			102.86	98.76	98.89			104.45	101.17	101.9			117.38	115	115.63
	130.34	122.35	129.69			31.63	29.17	31.49			176.08	165.16	175.54			84.99	80.95	84.78			45.41	43.32	45.12			96.47	91.5	95.89			61.52	57.15	60.69			104.19	96.89	102.73			105	99.52	104.15			121.54	115	121.29
	130.46	123.96	130.09			32.27	31.12	32.2			177.79	173.51	177.12			85.95	84.45	85.77			45.67	44.92	45.38			96.89	94.37	96.68			61.6	58.25	61.49			103.74	99.31	103.66			105	102.14	104.77			123.23	121.34	122.85
	133.25	129.37	132.39			32.95	32.13	32.88			181.84	177.19	181.4			86.89	84.91	86.01			45.94	45.11	45.63			99.3	96.73	98.78			64.11	61.86	63.78			105.99	103.6	105.5			107.58	104.8	107.03			124.3	122.3	123
	135.67	130.57	133.47			33	31.69	32.06			182.27	179.36	180.44			86.18	84.88	85.72			45.84	45.26	45.83			101	98.31	98.66			64.8	62.88	64.28			106.74	104.5	105.13			106.75	104.87	105.66			126.07	122.44	125.03
	139.45	132.3	133.66			32.08	31.08	31.14			180.42	176.14	178.36			86.08	84.32	85.59			45.83	43.1	43.63			104.55	96.42	104.21			64.97	63.98	64.46			108.49	104.42	107.65			105.11	99.85	102.48			125.55	124.14	125.23
	134.23	130.96	131.73			31.45	31	31.28			179.42	177.08	178.57			87.15	85.42	85.78			43.83	43.31	43.48			107.65	104	107.48			65.71	63.2	65.52			107.74	105.89	107.74			102.1	97.91	100.51			125.9	123.64	124.24
	133.78	131.71	133.1			31.4	31.15	31.24			181.47	177.85	180.27			87.45	85.13	87.04			44.19	43.22	44.03			108.94	107.16	108.18			66.25	64.58	65.38			109.29	107.49	108.87			102.33	99.94	102.16			124.15	122.95	123.22
	135.96	133.4	134.44			31.43	31.08	31.25			181.39	178.08	179.61			87.57	85.97	87.31			44.33	43.74	43.92			110.23	108.08	109.36			65.85	65.07	65.53			109.83	108.2	109.14			103.6	101.02	102.32			123.27	119.32	119.92
	136.37	131.82	132.23			31.57	31.08	31.23			181.25	178.37	179.41			88.5	86.56	87.58			43.98	43.31	43.32			109.32	106.31	106.94			66.28	64.52	64.79			109.35	106.94	107.31			102.48	100.86	101.32			119.96	118.33	119.04
	133.58	128.36	131.16			31.47	30.96	31.29			181.49	178.58	180.81			88.87	86.98	88.2			43.83	43.08	43.66			108	105.5	107.73			65.97	64.42	65.19			108.15	105.7	106.93			102.63	99.47	100.93			120.67	118.6	119.32
	133.08	128.52	128.53			31.34	30.11	30.11			181.28	175.64	175.64			88.64	86.24	86.24			43.8	42.27	42.27			108.76	103.13	103.13			66.71	65.05	65.12			107.49	102.67	102.68			104.35	100.97	101.27			119.97	118.18	118.23
	130.68	126.31	126.7			30.57	29.42	29.68			178.4	174.39	175.06			88.38	85.96	88.05			43.23	41.88	42.14			116.13	102.53	114.92			66.09	63.16	63.66			104.35	99.85	100.1			102.55	97.53	97.84			119.45	117.32	118.25
	132.48	127.27	131.78			30.11	29.4	29.89			181.66	176.05	177.39			89.3	86.44	87.76			43.01	42.08	42.74			116.18	111.55	112.71			65.08	63.67	63.85			103.48	100.23	102.56			100.75	97.68	99.22			119.84	117.64	118.81
	132.78	129.86	131.74			30.1	29.44	29.62			177.98	174.87	176.23			90.22	86.61	89.75			42.76	41.85	42.32			114.64	111.55	113.05			64.81	62.85	64.04			102.96	100.88	101.6			103.6	97.79	102.92			119.52	117.04	118.13
	135	130.74	133.85			29.75	28.92	29.08			175.95	170.04	171.33			90.05	87.95	90			42.34	41.57	41.73			114.56	112.28	114.06			64.53	61.48	61.76			102.81	99.81	100.58			103.47	100.76	102.27			119.57	117.43	119.24
	136.87	131.39	133.5			29.31	28.66	28.89			172.75	168.46	170.33			90.33	87.6	88.43			41.99	41.4	41.67			118.69	114.72	117.63			62.49	59.5	60.15			101.03	98.15	100.16			104.42	99.61	101.08			120.2	117.06	117.56
	136.95	133.33	135.63			29.22	28.33	28.98			171.91	167.72	169.5			88.65	84.24	84.33			42.17	41.57	42.13			118.21	113.8	116.6			67.78	59.78	67.36			100.58	97.62	98.67			103.7	100.62	101.3			118.55	112.99	113.44
	146.23	136.41	143.01			29.59	28.55	29.22			173.44	165.11	165.77			88.08	84.06	86.84			43.03	41.9	42.23			118.36	113.31	113.72			67.93	66.14	66.45			102.14	99.08	101.84			105.03	99.87	103.82			116.55	113.09	115.33
	143.9	138.8	139.54			29.65	28.19	28.44			167.85	163.85	166.48			87.47	85.07	85.08			42.43	41.69	41.69			114.23	108.11	108.84			66.83	65.03	65.51			102.92	100.72	101.33			106.74	103.78	104.78			116.23	114.5	115.11
	149.34	141.29	148.52			30.84	28.83	30.71			175.13	165.84	175.08			87.69	82.18	83.58			42.98	40.63	41.03			111.72	105.83	108.43			70.59	66.31	70.5			108.92	101.09	108.86			108.5	105.69	106.64			122.5	115.84	118.47
	150.09	144.46	146.35			30.9	30.24	30.67			175.51	171.57	172.96			84.58	81.99	82			41.65	40.85	40.91			110.54	104.08	110.06			72.68	70.63	71			109.42	106.35	106.5			110.1	105.59	109.2			118.99	114.81	115.36
	150.81	146.52	150.04			31.49	30.58	31.44			173.99	170.72	173.49			83.46	81.71	83.46			41.7	40.73	41.53			112.42	110.01	111.79			73.18	70.87	72.86			109.2	106.21	108.78			111.47	109.31	111			115.68	111.56	114.13
	153.08	148.32	152.25			31.49	30.62	31.34			173.77	171.45	172.43			83.48	81.18	82.4			41.79	39.88	40.36			112.47	108.85	109.9			72.77	71.39	71.86			110	107.07	108.22			114.91	108.4	113			114.12	111	111.96
	156.88	150.02	156.49			31.92	30.93	31.78			178.87	171.09	178.49			84.4	82.48	84.37			42.22	40.31	42			114.7	108.25	113.95			75.2	71.99	74.77			109.99	107.08	109.79			115.99	112.21	115.81			113.2	109.32	112.26
	160.07	153.06	154.5			32	31.13	31.75			180.06	175.05	177.45			85.74	83.61	84.68			42.01	41.06	41.74			116.73	112.49	115.97			75.74	73.11	75			111.69	108.09	108.52			118.99	115.36	118.08			117.3	112.58	115.88
	158.99	155.07	157.81			32.38	31.71	31.88			179.53	177.32	178.75			85.18	83.87	84.96			41.83	41.08	41.6			117.5	115.59	116.52			75.57	74.14	74.97			111.13	108.88	110.65			119	117.42	118.42			116.66	113.88	115.96
	158.48	154.96	155.68			32.05	31.51	31.6			179.48	178.02	178.57			84.94	83.92	84.08			41.84	41.35	41.46			118.02	115.43	115.82			75.38	73.5	74.08			111.13	109.38	109.62			118.9	117.31	117.7			116.16	114.98	115.21
	159.7	155.21	159.1			31.84	31.31	31.61			180	175.8	178.23			85.43	83.5	85.03			41.97	41.28	41.74			118.16	114.76	117.91			76.55	74.74	75.47			112.83	110	112.55			119	116.38	116.84			117	115.23	116.3
	159.94	156.67	158.83			31.66	31.13	31.36			178.45	175.75	177.39			84.66	83.24	84.01			41.58	40.69	40.88			119.93	117.94	119.04			78	75.53	76.62			112.7	109.71	110.22			116.99	114.86	116.38			117	113.37	114.6
	160.3	156.75	159.53			31.45	30.3	30.53			179.8	176.25	178.49			87.98	83.88	87.45			41.44	40.8	41.32			120.5	118.22	120			77.78	75.39	76.2			111.6	109.4	110.79			116.77	115.29	115.6			115.1	113.67	114.15
	170	157.29	167.7			30.51	29.58	30.01			178.99	174.42	177.48			87.95	86.02	86.72			42.25	41.21	41.45			122.44	119.5	121.95			78.02	75.73	76.85			112.51	108.78	109.7			117.82	112.85	113.79			114.77	110.76	113.38
	165.99	160.82	162.4			30.1	29.5	29.7			177.73	173.55	175.04			88.35	86.5	87.41			41.79	41.21	41.54			130.49	120.62	129.08			78.42	75.97	78.04			109.91	106.85	109.65			114.28	110.71	113.57			113.66	112.43	113.64
	167.42	162.38	166.23			29.81	29.26	29.72			179.58	173.9	179			88.78	87.13	87.97			42.15	40.55	40.58			132.94	128.9	132.12			78.69	77.08	78.48			111.73	109.68	111.05			113.5	110.32	113.05			115.99	112.62	115.24
	173.25	166.35	172.71			30.47	29.73	30.37			183.6	179.26	182.95			91.36	87.23	91.09			41.36	40.22	41.23			136.27	132.75	135.72			80.1	78.48	79.71			112.33	111.06	112.15			113.99	109.27	110.33			118.9	115.22	118.86
	178.8	173.68	177.44			30.59	29.78	30.19			188.41	182.04	187.41			91.8	90.58	91.05			42	41.2	41.78			137.48	135.28	136.66			80.45	79.26	79.76			112.88	111.72	112.46			112.31	109.47	110.12			122.74	118.32	122.73
	185.71	177.55	182.18			30.35	29.67	30.12			190.54	186.31	189.31			91.89	89.89	90.5			42.56	41.59	42.48			140.28	136.28	139.78			82	79.59	79.88			114.44	112.03	112.34			114.39	110.37	113.55			124.45	121.94	123.79
	182.84	177.92	178.7			30.43	29.56	30.28			191.24	188.25	191.21			91.16	89.59	91.07			42.43	41.74	42.29			139.98	137.05	139.14			80.37	78.81	79.38			112.66	107.05	112.14			113.88	108.51	110.61			126.49	122.39	126.21
	180.38	177.07	180.1			30.26	29.47	29.88			192.36	189.11	192.36			92	90.73	91			42.39	41.83	42.03			141.02	138.82	139.99			80.1	78.83	79.25			113.95	111.55	113.45			110.81	107.12	107.68			129	125.79	128.06
	180.25	174.77	175.82			29.92	29.31	29.72			193.5	190.46	191.51			91.8	90.21	90.57			42.7	41.91	42.12			142.8	139.73	140.64			79.6	77.06	78.2			114.15	111.33	111.8			108.86	107.02	107.99			128.45	125.13	125.48
	178.49	173.75	176.86			30.04	29.25	29.8			192.4	189.16	191.33			91.06	89.84	89.85			42.65	42.05	42.44			144.5	138.62	143.66			79.43	76.67	79.11			113.15	110.45	112.21			108.68	105.82	107.37			126.14	124.03	124.55
	180.18	175.5	178.85			30.42	29.7	29.99			192.42	189.5	189.99			90.5	89.18	89.23			42.86	42.27	42.61			145.46	143.05	143.34			79.18	77.15	77.77			114.38	111.24	112.99			110.67	106.38	108.86			125.6	124.22	124.92
	179.97	175.56	175.62			30.23	29.55	29.56			190.52	188.62	188.65			90.54	88.75	90.03			43.08	42.51	42.79			143.88	140.06	141.05			78.11	75.7	75.8			113.75	111.82	112.09			110.2	105.93	106.1			125.65	123.95	124.99
	180.93	175.65	180.38			30.54	29.45	29.55			192.11	189.29	191.5			91.13	88.61	88.62			43.79	42.78	43.07			142.92	140.45	142.27			80.47	75.51	79.59			115.28	112.3	114.99			106.68	103.83	104.89			125.81	120.95	121.76
	184.93	180.11	184.83			29.93	28.93	28.99			197.12	192.36	195.83			90.25	87.15	87.33			43.43	42.82	43.15			144.9	143.18	143.65			81.4	79.05	79.25			119.61	115.73	118.99			107.6	104.67	106.7			124.31	122.15	123.47
	185.07	181.8	185.01			29.31	28.85	29.22			199.9	194.47	199.4			87.6	85.9	86.5			43.84	43.1	43.69			148.98	144.27	148.96			79.66	77.88	78.32			121.45	118.67	121.35			107.26	104.14	105.79			123.95	122.86	123.51
	187.21	178.18	183.25			29.25	27.85	28.27			199.36	195.26	196.57			86.82	85.88	86.19			43.91	43.36	43.59			156.42	149.03	156.1			78.74	77.22	77.49			121.95	119.77	120.83			107.08	104.82	105.96			124.1	122.34	123.64
	184.11	175.47	180.76			28.78	27.1	28.05			197.94	193.54	195.8			87	85.52	86.24			44.17	43.46	43.9			156.65	149.71	153.06			78.64	75.97	76.8			121.48	117.96	121.16			107.71	103.84	106.52			128.37	124.33	127
	187.61	182.52	186.59			28.5	27.29	27.45			200.69	196.35	200.67			87.38	85.98	87.25			45.56	43.81	45.39			154.9	152.67	153.61			77.92	76.5	77.46			122.84	121.45	121.85			107.09	104.6	104.72			128.15	126.33	126.92
	191.7	184.53	190.23			27.94	27.16	27.88			207.39	199.96	206.7			88.68	87.1	88.59			45.89	45.11	45.89			155.45	152.22	155.45			78.74	75.98	78.49			122.85	121	122.12			104.71	102.77	103.11			130.14	126.19	130.08
	191.07	186.39	190.03			28.07	27.4	27.94			207.33	204.09	206.93			88.97	87.36	88.16			46.06	44.97	45.32			155.98	146.02	148.98			80.73	78.29	80.31			122.35	119.08	120.64			106.49	102.55	106.4			131.7	129.8	131.53
	197.95	188.05	196.44			29.47	28.34	29			213.46	205.5	213.24			89.77	87.77	89.66			45.48	44.8	45.31			147.5	142.2	142.27			81.48	79.62	81.45			121.72	119.35	120.43			108.49	105.74	108.35			134.6	131.4	134.35
	202.35	197	202.23			29	27.5	27.57			214.57	211.71	212.9			90.21	88.9	89.42			45.87	45.03	45.25			147.16	143.66	146.28			82.81	81.29	82.22			122.96	121	122.22			108.38	103.92	105			137	133.49	136.43
	204.39	196.45	197.75			27.68	26.79	27.01			213.47	207.08	208.19			89.68	86.93	87.15			45.51	44.65	44.85			148.28	142.28	144.02			85.39	82.44	84.24			123.09	120.62	122.11			105.19	103.89	104.33			136.9	132.28	132.29
	203.28	197.75	202.37			27.59	25.98	26.15			210.34	207.89	209.59			88	87.18	87.65			45.27	44.24	44.39			145.3	142.41	144.18			85.88	83.72	84.33			123.15	121.88	122.61			106.96	102.81	103.49			134.06	131.69	132.54
	208.73	202.19	208.51			26.9	25.85	26.78			212.78	208	211.77			87.87	86.31	87.1			44.77	44.15	44.68			149.33	143.37	149.04			85.56	83.54	85.28			124.79	122.35	123.41			104.75	102.55	104.44			133	130.48	132.6
	212.2	207.53	212.14			27.05	25.26	25.91			213.41	209.48	211.16			89.31	86.74	88.61			45.07	44.55	45.03			151.74	148.57	150.27			86.28	84.53	85.59			123.73	121.86	123.49			105.37	103.15	103.25			137.08	131.08	135.31
	242.68	211.4	241.27			25.88	25.35	25.53			211.66	197.17	199.72			91	87.97	90.21			46.43	44.31	46.01			153.99	147.3	149.5			86.1	83.33	84.8			123.75	117.85	118.87			109.13	102.92	108.12			135.16	129.57	131.85
	246.49	236.04	237.71			25.85	25.33	25.78			208.61	199.81	207.65			91.75	90.21	90.67			46.08	45.38	45.5			159.75	148.13	156.39			86.33	84.84	85.97			121.66	118.36	121.49			111.2	108.15	110.11			134.01	131.5	133.18
	241.43	230.94	234.88			25.89	25.19	25.2			208.4	205.18	205.98			92.08	90.52	91.34			45.9	45.33	45.59			161.83	154.63	157.48			86.67	83.97	84.29			119.75	116.09	116.89			111.44	109.13	109.23			134.49	131.4	133.1
	240.26	234.57	235.77			25.55	24.44	24.55			208.63	203.45	203.53			92.95	91.25	92.47			46.34	45.62	45.67			162.51	156.72	157.5			87.78	84.72	85.38			118.1	115.35	115.48			109.82	105.5	106.48			134.97	132.38	132.63
	239.89	234.35	235.89			24.74	24.3	24.49			205.86	201.96	202.13			92.96	92.04	92.51			45.8	45.31	45.57			160.74	155.11	159.86			85.96	84.7	85.47			118.87	114.68	115.07			108.71	105.3	108.23			134.79	131.62	131.68
	242.53	234.61	240.33			25.3	24.15	25.14			204.91	201.33	203.56			92.71	91.66	92.53			45.8	45.25	45.78			164.94	159.93	164.05			86.54	84.4	86.14			120.19	114.44	117.92			109.16	107.04	108.76			132.65	130.9	131.03
	240.36	234.29	238.78			25.06	23.58	23.82			206.12	200.51	205.69			93.36	92.04	92.84			46.37	45.65	46.3			164.25	158.53	158.63			85.91	84.02	84.25			115.9	109.1	109.55			112.87	108.7	110.78			132.52	129.72	130.98
	249.95	237.09	249			24.27	23.62	23.93			214.12	206.09	213.35			94.19	92.82	93.27			46.98	45.94	46.18			163.96	157.91	159.88			86.99	84.97	86.99			113.92	109.28	113.08			115.34	111.52	114.63			135.45	131.02	134.45
	259.3	248.91	256.45			25.04	23.93	24.87			214.65	208.31	210.76			94.67	92.08	92.24			46.24	45.36	45.49			160.5	150.56	151.89			89.38	86.95	88.4			115.12	112.65	115.01			117.83	114.32	117.29			135.79	131.27	131.39
	258.77	251.17	254.21			25.21	24.01	24.18			212.83	208.16	209.9			93.09	90.34	90.98			45.87	44.38	45.01			154.72	149.16	154.12			90.77	87.84	90.46			117.46	113.71	116.08			118.33	116.73	117.5			131.94	129.05	130.01
	258.99	253.53	258.58			24.89	24.1	24.39			217.61	210.03	216.52			92.8	91.24	92.33			45.75	44.75	45.49			155.49	152.46	155.3			91.64	90.1	91.55			118.33	115.94	118.23			118.69	115.53	117.03			133.31	130.02	133.22
	263.79	257.11	260.74			24.15	22.83	22.98			219.76	214.66	217.72			93.51	89.86	93.04			46.38	45.34	46.18			158	155.1	156.99			92.92	91.26	92.86			119.95	117.43	118.72			120	117.01	119.16			137.52	132.92	136.43
	264.83	256.03	264.75			23.84	22.1	23.83			221.32	216.47	221.32			93.37	87.59	88.25			46.79	46.1	46.38			160.87	155.02	156.25			93.35	90.04	92.09			120.93	118.18	120.93			120.89	117.95	118.64			143.62	135.54	142.4
	267.21	254.5	256.46			23.44	20.64	20.79			238.9	221.2	234.74			88.86	86.28	87.04			46.76	45.91	46.07			163.6	155.27	163.05			96.02	92.22	95.79			123.28	118.87	119.07			119.92	112.57	113.54			144.35	140.2	141.78
	263.79	255.33	261.75			20.72	19.63	20.14			233.66	229.11	232.22			87.16	85.72	86.58			46.17	45.63	45.97			174.26	163.72	172.5			96.57	94.52	96.43			121.75	118.85	121.07			116.97	112.84	114.99			141.21	138.98	140.08
	267.62	259.56	260.85			20.68	19.85	20.49			232.63	226.16	227.45			88.39	85.42	88.16			46.64	45.31	46.54			176.24	171.72	174.67			96.9	93.28	93.52			121.46	118	118.11			118	114.99	117.18			141.87	138.61	139.56
	265.04	260.15	262.26			20.75	17.46	18.21			229.99	226.04	229.36			89.9	88	88.43			47.48	45.25	45.71			174.5	168.38	170.15			94.04	92.78	93.69			119.02	116.48	116.53			117.77	113.9	114.71			140.28	137.89	138
	267.48	262.76	265.88			18.38	17.7	18.19			235.71	229.55	231.38			89.21	87.71	88.45			46.05	45.42	45.88			175.5	169.56	174.97			94.71	93.47	93.48			117.63	116.3	116.91			116.85	114.44	116.51			139.26	136.6	138.01
	278.73	264.72	271.38			18.59	17.86	17.88			243.63	231.13	241.15			90.53	88.15	90.36			46.15	45.03	45.97			175.08	167.16	171.05			98.49	93.36	97.86			121.95	116.44	120.12			120.46	115.24	119.51			140.63	137.48	139.98
	287.32	274	285.9			18.06	17.6	17.71			244.23	236.97	238.13			91.91	89.58	90.37			46.48	45.05	45.31			172.62	166.46	169.37			99.75	97.48	98.55			123.09	120.02	122.81			122.3	118.96	119.92			141.96	138.93	140.59
	297.37	279.9	293.94			18.04	17.53	17.82			241.68	236.12	238			92.27	89.75	91.89			46.42	44.92	46.19			174.17	168.79	173.97			99.66	97.15	98.52			126.44	122.5	126.17			121.11	118.68	119.73			143.62	139.83	142.46
	299.33	293.01	295.1			18.05	17.36	17.5			240.01	234.28	234.73			93.14	91.35	92.13			46.38	45.55	45.59			177.2	173.25	175.01			100.53	98.21	98.74			127.89	125.63	127.23			125.65	119.51	124.98			143.8	140.04	140.12
	297.44	294.65	294.91			17.66	17.25	17.45			237.31	234.84	235.37			92.77	91.88	91.88			46.18	45.61	45.88			171.85	169.22	169.23			100.25	98.13	99.31			128.49	126.92	127.57			126.2	125.05	125.19			141.21	139.58	139.72
	308.89	295.4	308.84			18.87	17.53	18.54			240.9	232.81	240.57			91.93	90.52	91.24			46.22	45.34	46.07			175.37	169.26	175			101.65	98.22	101.08			132.36	127.17	131.57			128.94	125.54	127.9			141.82	138.72	141.71
	336.88	305.75	336.21			19.39	18.1	18.76			246	239.18	244.47			91.77	89.35	89.61			46.39	45.86	46.15			177.36	173	177.09			101.59	99.93	100.97			136.58	132.2	136.58			133.85	127.63	133.6			146.42	140.92	145.76
	352.23	331.33	337.73			18.51	16.02	16.26			249	243.83	248.18			91.73	89.64	91.07			47.25	46.14	47.16			180.1	175.07	178.46			102.39	96.35	98.03			137.73	132.95	135.9			133.88	130.21	131.3			148.32	145.48	147.36
	345.98	332.04	343.22			17.36	15.8	16.13			259.77	245.08	258.63			91.92	87.23	87.73			48.62	47.09	48.53			179.44	170.06	171.51			100.11	96.84	99.63			138.5	133.6	137.98			132.67	130.34	131.19			148.14	141.62	145.33
	361.45	334.16	348.91			16.43	15.6	15.64			259.34	244.88	245.17			87.74	84.21	84.25			48.46	46.63	46.73			170.16	160.1	160.5			100.18	96.64	96.68			139.24	134.4	134.61			131.58	117.64	118.58			144.94	137	137.68
	353.59	317.39	332.83			15.63	14.23	14.94			244.4	218.18	225.21			84.37	78.59	79.92			46.92	42.19	43.13			163.88	150.24	156.41			96.72	87.54	91.72			134.14	122.21	125.03			119.27	108.02	113.5			137	122.15	129.53
	359.5	335.13	355.04			15.23	14.53	15.05			238.44	226.1	236.67			83.25	80.27	82.6			45.64	43.37	44.98			174.82	157.51	172.43			97.49	92.42	96.79			131.01	123	129.26			115.85	110.84	112.14			134.45	127.68	133.15
	360.81	351.4	356.66			15.07	14.45	14.49			237.89	232.1	237.02			82.22	80.17	81.05			44.83	43.22	44.04			175.65	171.01	175.5			98.84	96.5	98.8			134.92	125.88	133.15			112.76	108.9	112.59			133.45	129.48	132.02
	371.6	335.3	344.67			15.18	13.95	14.12			244.86	226.33	230.37			82	77.9	79.5			44.39	42.82	43.72			180.62	172.45	176.21			102.12	93.2	95.6			138.5	128.29	129.94			116.05	109.83	111.64			133.41	126.52	128.82
	355.21	336.61	354.52			14.95	14.12	14.94			241.37	228.53	241.35			80.75	78.9	80.29			44.82	43.47	44.82			180	174.27	179.98			99.11	94.28	99.05			134.19	128.02	134.07			117.39	111.02	117.22			133.82	127.27	133.8
	355.23	322.3	330.47			15.33	14.18	14.31			243.1	233.85	237.22			80.62	78.54	78.97			45.09	43.45	43.46			183.5	177.62	178.02			99.7	93.96	95.61			134.7	127.78	128.33			118.35	114.56	115.4			135.7	131.9	133.68
	341.91	318.32	321			14.28	13.02	13.07			237.22	215.27	215.36			79.57	75.81	75.91			43.71	42.29	42.33			177.47	164.94	164.94			96.27	90.41	90.45			128.94	122.14	122.31			118.11	112.7	112.98			133.47	124.9	125.1
	334.88	311.17	327.88			13.95	12.73	13.48			221.86	214.73	219.52			80.49	76.02	79.28			43.92	42.25	43.43			175.15	165.19	167.78			94.37	90.8	93.28			128.18	123.44	125.82			116.86	112.06	114.04			129.1	125.21	128.15
	338.96	311.88	326.12			13.56	12.79	13.06			220.31	209.47	212.25			79.52	77.06	78.43			44.61	42.47	43.92			174.23	164.47	168.38			95.05	89.96	91.91			126.6	120.66	122.76			117.89	110.54	114.76			131.2	123.54	128.1
	339.67	322.05	329.28			13.68	12.82	13.49			218.71	212.4	215.52			78.85	77.57	78.37			44.69	43.72	44.51			175.84	169.85	174.73			94.3	91.36	93.03			124.39	121.85	122.71			120.79	114.88	119.92			131.42	127.68	130.62
	342.41	327.63	338.67			15.05	13.23	14.54			221.69	216.59	217.75			78.94	73.74	73.8			45.03	43.58	43.74			178.94	165.43	165.72			102.96	93.11	100.79			125.95	122.5	123.08			125	119.77	122.31			132.88	126.17	126.66
	347.67	323.28	340.88			14.78	13.91	14.38			218.73	194.4	196.12			73.98	71.95	72.81			44.1	41.91	43.31			166.92	160.63	162.32			101.71	97.9	99.61			127.31	119.37	122.46			127.05	121.12	126.62			129.22	125.28	128.27
	342.58	319.13	334.43			14.39	13.77	14.1			199.93	191.44	199.36			72.92	70.73	72.43			43.69	41.52	42.36			184.25	161.84	183.83			100.37	95.51	98.35			122.79	115.4	119.51			127.9	123.08	125.53			128.98	121.28	124.19
	348.57	335.21	342.46			14.77	14	14.6			205.68	199.56	205.16			74.1	71.11	73.37			42.49	41.67	42.14			190.37	183.67	188.59			102.68	98.29	101.42			124.91	119.67	124.48			130.76	123.63	129.84			127.6	121.69	127.24
	352.05	340.25	351.23			15.24	14.57	14.97			206.04	198.45	198.96			74.07	72.6	73.45			42.38	41.45	42.18			189.53	185.1	186.31			102.15	99.97	100.99			125.64	123.46	125.19			131.08	127.8	127.86			127.61	123.28	124.24
	365	351.62	360.09			15.59	14.11	14.63			202.93	196.56	199.03			74.94	73.42	74.31			42.6	41.93	42.4			189.65	185.76	188.58			103.24	100.47	101.1			129.03	125.97	127.03			130.39	121.22	122.19			124.99	121.13	121.47
	360.97	350.66	356.72			14.52	13.95	14.1			200.42	195.1	199.59			75.02	72.8	73.45			43.32	42.1	43.12			190.26	186.14	190.24			99.84	96.98	98.25			126.65	124.23	125.81			125.67	120.06	123.85			121.58	118.62	121.26
	374.48	358.85	369.5			14.21	13.52	13.93			206.75	200.07	206.59			77.21	73.45	77.18			44	43.04	43.95			194.2	189.77	191.7			102.39	98.43	101			127.69	125.14	127.61			127.98	121.55	126.44			124.85	120.9	124.06
	373.33	353.47	357.88			14.14	13.3	13.3			206.79	200.11	204.97			77.89	75.7	77.38			44.52	43.45	44.12			192.88	188.26	188.84			101.67	97.31	98.52			128.76	125.5	126.91			128.38	123.84	124.04			124.34	121.24	122.61
	357.65	336.2	338.91			13.23	12.61	13.05			204.57	194.59	196.5			77.63	75.39	77.43			43.96	42.96	43.25			189.22	183.45	184.92			98.55	95.76	97.23			127.59	123.18	124.87			126.98	122.16	125.1			123.38	120.25	122.84
	341.42	327.29	335.51			14.44	12.74	13.61			199.9	193.64	196.72			78.71	77.18	78.06			44.1	42.99	43.86			187.28	180.73	185.11			100.1	95.65	98			127.37	123.43	125.03			127.73	121.93	126.43			123.43	121.07	121.34
	339.69	329.1	334.64			13.9	13.04	13.85			198.95	193.51	197.46			79.62	77.42	79.31			44.94	43.58	44.64			188.43	183.42	187.97			99.31	97.16	98.52			126.97	123.1	125.4			126.69	123.19	124.14			125.92	120.11	125.75
	351.24	336.51	350.79			14.29	13.88	13.89			202.58	197.4	201.18			79.94	77.78	79.31			45	44.34	44.74			191.84	187.61	191.33			101.33	99.08	100.5			129.84	124.22	129.51			128.51	122.97	124.04			128.21	125.32	125.93
	361.86	352.35	354.9			13.95	12.98	13.12			203.17	198.25	201.95			80.5	77.89	78.68			45.43	44.53	45.28			192.65	189.2	191.44			103.07	99.28	100.15			132.64	128.78	130.26			123.88	119.67	122.27			130.54	124.16	125.85
	364.54	345.5	360.65			13.27	12.85	13.06			210.6	190.57	207.42			80.83	77.54	80.58			46.59	44.61	46.21			195.96	189.56	190.98			104.24	100.01	103.85			136.66	128.3	134.53			127.04	121.16	125.97			132.27	125.45	131.55
	362.45	345.67	348.44			13.65	13.01	13.14			212.78	203.85	207.29			83.1	79.43	82.33			46.76	46.05	46.62			208.74	189.07	207.99			103.11	98.67	100.79			136.34	133	133.89			128.55	123.3	124.05			133	130.9	131.95
	352.12	336.45	339.41			13.25	12.71	12.77			209.61	201	201.96			82.93	81	81.43			46.87	45.97	46.08			209.78	204.52	207.53			103.32	100.4	101.58			136.58	132.29	133.1			125.7	121.5	123.34			132.53	130.26	130.75
	348.5	328.03	346.4			12.73	11.94	12.3			204.99	197.11	204.77			84.2	80.81	83.69			46.73	45.65	46.6			217.95	207.7	217.58			103.31	100.84	103.03			134.8	129.61	134.44			123.68	117.09	117.8			135	128.93	134.47
	355.87	345.46	349.38			12.69	12.14	12.5			206.04	201.46	205.29			84	82.84	83.36			46.87	45.58	45.63			219.18	213.84	216.16			106.34	102.93	105.76			136.47	132.2	133.36			119.54	117.33	119.01			137.43	134	135.95
	355.68	341.58	342.79			12.98	12.45	12.94			211.72	205.85	210.92			83.86	82.39	82.95			46.05	44.39	44.57			228.87	216.33	227.63			107.43	105.3	105.98			136.34	130.99	131.7			121.34	118.09	118.46			136.05	133.89	134.69
	353.35	339.28	349.28			12.88	12.24	12.4			213.37	207.35	212.57			83.47	81.25	81.91			46	44.51	45.72			229.67	220.71	221.3			107.27	104.55	106.08			134.59	130.53	132.01			119.63	113.39	114.6			137.69	133.44	137.32
	362.26	337.31	359.8			12.75	12.23	12.68			216.37	205.9	207.88			83.67	81.63	83.61			46.31	45.61	45.99			228.35	216.47	223.84			110.01	106.47	109.56			137.97	132.16	137.8			117.61	113.76	117.38			140.48	137.06	139.49
	372.57	354.54	372.23			12.99	12.16	12.17			217.87	207.3	216.33			86.28	83.34	85.82			46.69	45.87	46.58			222.95	215.3	217.66			111.77	108.94	110.9			144.15	137.44	142.08			121.32	117.28	121.13			143.13	139.18	142.88
	374.22	364.32	371.9			12.1	11.21	11.29			215.87	208.87	210.71			85.71	82.79	83.23			46.53	45.57	46.19			226.44	216.63	225.74			110.84	106.28	106.49			143	138.69	139.81			124.24	121.57	122.28			142.5	137.41	138.17
	394.28	375	386.47			13.3	11.77	13.18			217.34	211.06	213.19			84.52	81.1	82.15			46.56	45.43	45.88			233.47	220.58	224.29			109.4	106.72	107.23			142.39	138.61	139.06			125.9	123.11	125.33			141.27	137.32	139.1
	386.82	352.26	360.11			13.78	12.2	12.32			214.58	195.93	198.23			82.74	78.49	79.06			46.7	44.25	44.68			227.27	212.32	222.11			107.23	101.55	103			139.95	127.62	129.63			127.6	116.18	117.77			140.46	132.23	133.87
	368.57	355.5	365.5			12.56	12	12.19			203.77	197.42	202.93			82.18	78.92	81.86			45.99	44.59	45.86			222.99	216.76	221.19			105.29	102.21	104.34			132.63	129.17	130.07			118.86	116.02	117.29			140	133.51	139.46
UD	1.71					0.24					1.36					0.7172					0.39					3.29					0.39					0.7					1.12					0.9
LD	.0.485					0.12					0.635					0.6015					0.28					0.47					0.23					0.59					1					0.66
[truncated: 80 more columns]
